# Supplementary material for: Combination of Mesenchymal Stem Cell-Delivered Oncolytic Virus with Prodrug Activation Increases Efficacy and Safety of Colorectal Cancer Therapy
Source: Biomedicines. 2021 May 13;9(5):548. doi: 10.3390/biomedicines9050548 (PMC8153168; doi:10.3390/biomedicines9050548)
Supplement: Supplementary file 1 [file biomedicines-09-00548-s001.zip]

Archive with 1 entries (1 files):
- biomedicines-1205804-supplementary.pdf
